# Supplementary material for: Long-Time Behavior of Surface Properties of Microstructures Fabricated by Multiphoton Lithography
Source: Nanomaterials (Basel). 2021 Dec 3;11(12):3285. doi: 10.3390/nano11123285 (PMC8708078; doi:10.3390/nano11123285)
Supplement: Supplementary file 1 [file nanomaterials-11-03285-s001.zip]

Archive with 1 entries (1 files):
- nanomaterials-1467991-supplementary.pdf
